# Supplementary material for: Analysis of Dual Class I Histone Deacetylase and Lysine Demethylase Inhibitor Domatinostat (4SC-202) on Growth and Cellular and Genomic Landscape of Atypical Teratoid/Rhabdoid
Source: Cancers (Basel). 2020 Mar 23;12(3):756. doi: 10.3390/cancers12030756 (PMC7140080; doi:10.3390/cancers12030756)
Supplement: Supplementary file 1 [file cancers-12-00756-s001.zip]

Archive with 8 entries (7 files):
- cancers-719592 supplementary final/
- cancers-719592 supplementary final/cancers-719592-Supplemental figures final.pdf
- cancers-719592 supplementary final/File S2_Bulk_DAVID.xlsx
- cancers-719592 supplementary final/File S3_SingleCell_DAVID.xlsx
- cancers-719592 supplementary final/Video S1_NT Day 3.avi
- cancers-719592 supplementary final/Video S2_DMSO Day 3.avi
- cancers-719592 supplementary final/Video S3_20nM Day 3.avi
- cancers-719592 supplementary final/Video S4_500uM Day 3.avi
